# Supplementary material for: Effect of one-lung ventilation on end-tidal carbon dioxide during cardiopulmonary resuscitation in a pig model of cardiac arrest
Source: PLoS One. 2018 Apr 12;13(4):e0195826. doi: 10.1371/journal.pone.0195826 (PMC5897021; doi:10.1371/journal.pone.0195826)
Supplement: S1 Data — (XLSX) [file pone.0195826.s001.xlsx]

## Sheet: Baseline characteristics
No	Weight (kg)	Sex (1: M, 2: F)	baseline pH	baseline PaCO2 (mmHg)	baseline PaO2 (mmHg)	baseline HCO3- (mmol/l)	baseline SaO2 (%)	baseline ETCO2 (mmHg)	baseline carotid blood flow (ml/min)	baseline aortic systolic pressure (mmHg)	baseline aortic diastolic pressure (mmHg)	baseline right atrial systolic pressure (mmHg)	baseline right atrial diastolic pressure (mmHg)	baseline heart rate
1	22.9	1	7.46	41	147.8	28.5	99.8	36	251	105	74	11	7	114
2	26.5	2	7.396	52.4	83.4	31.4	93.3	40	173	115	81	11	5	91
3	23.5	1	7.34	53.5	85	28.1	92.4	44	263	113	69	8	3	111
4	22.9	1	7.419	42.4	76.7	26.9	92.6	41	155	96	59	10	5	67
5	21.7	1	7.479	37.6	90.6	27.6	97.3	34	384	150	94	7	2	101
6	16.8	1	7.467	36.8	101.3	26	98	33	281	126	90	6	2	111
7	24.08	1	7.409	47.1	65.1	29.2	86.5	34	355	132	99	13	7	96
8	27.8	1	7.432	42.2	90.2	27.7	95.7	34	284	114	81	13	8	121
9	20.46	2	7.552	41	139.4	35.2	99.5	33	362	133	92	19	15	86
10	25.8	2	7.557	35.1	89	31.2	97.7	32	238	139	98	18	16	94
11	18.6	1	7.453	37	145.8	25.3	99.5	35	156	135	89	24	19	85
12	22.9	1	7.441	38.5	113.2	25.6	98.6	36	245	183	107	12	7	100

## Sheet: Order of ventilation trial
No	Order_ventilation trial (1: LTR, 2: LRT, 3: TLR, 4: TRL, 5: RTL, 6: RLT)
1	1
2	2
3	3
4	4
5	6
6	1
7	3
8	5
9	2
10	4
11	6
12	5

## Sheet: ABG the end of each trial
No	pH_two lung ventilation	PaCO2_two lung ventilation (mmHg)	PaO2_two lung ventilation (mmHg)	HCO3-_two lung ventilation (mmol/l)	SaO2_two lung ventilation (%)	pH_left lung ventilation	PaCO2_left lung ventilation (mmHg)	PaO2_left lung ventilation (mmHg)	HCO3-_left lung ventilation (mmol/l)	SaO2_left lung ventilation (%)	pH_right lung ventilation	PaCO2_right lung ventilation (mmHg)	PaO2_right lung ventilation (mmHg)	HCO3-_right lung ventilation (mmol/l)	SaO2_right lung ventilation (%)
1	7.176	60.9	83.8	21.6	87	7.238	55.2	106	22.7	95.7	7.141	67.7	54.9	22.6	66.3
2	7.167	72.5	50.1	27.5	61.3	7.229	67.3	57.8	27.5	75.6	7.151	90.7	35	31	29.4
3	7.198	64.5	57.5	24.1	69.4	7.145	64.7	71.6	21.3	80.9	7.08	73.1	44.4	20.7	43.3
4	7.19	69.4	55.2	25.5	67	7.068	86	45.9	23.7	46.2	7.101	84.5	41.4	25.1	40
5	7.114	61.3	61.4	18.8	71.6	7.181	53.4	68.3	19.4	82.1	7.192	73.1	37.3	27.4	40
6	7.248	43.2	144	18.2	99.5	7.184	57.6	89.5	21.2	93.1	7.234	44.1	112.4	18.2	97.3
7	7.147	75.3	73.1	25	81.7	7.15	67	101.5	22.8	95.1	7.032	88.8	41.6	22.5	36.5
8	7.08	71.8	51	20.3	55.1	7.052	74.6	56.2	19.8	61	7.13	83.9	38.7	27.3	37.1
9	7.333	43.7	69.6	22.6	86.9	7.385	51.3	125.3	30	98.8	7.285	56.6	47.5	26	61
10	7.345	55.7	53.8	29.7	80.3	7.268	52.1	43.4	23	55.7	7.269	65.7	38.7	29.4	52.8
11	6.978	62.4	83.8	13.9	84.5	7.025	60.3	75.4	15	81.6	7.102	70.2	40.7	21.4	41.3
12	6.969	95.3	47.6	21.4	45.4	6.964	87.5	54.8	19.4	57.1	7.038	85.1	49.9	22.4	53

## Sheet: Aortic Systolic Pressure (mmHg)
No	Order of ventilation trial (1: LTR, 2: LRT, 3: TLR, 4: TRL, 5: RTL, 6: RLT)	Order	Ventilation type (1: Two-lung, 2: Left-lung, 3: Right-lung)	0.5 min	1 min	1.5 min	2 min	2.5 min	3 min	3.5 min	4 min	4.5 min	5 min
1	1	1	2	70.98	68.88	75.4	73.74	78.38	79.34	69.54	70.775	73.97	73.88
1	1	2	1	84.36	95.66	95.7	90.82	81.98	83.58	82.7	78.17	89.54	90.62
1	1	3	3	90.8	97.3	93.55	90.96	91.04	87.24	86.5	86.2	75	80.2
2	2	1	2	71.98	80.62	84.88	84.675	92.63	96.2	98	91.8	102.9	90.77
2	2	2	3	88.2	85.95	77.2	73	71.7	56.5	61.3	50.3	50.9	57.5
2	2	3	1	55.8	49.4	51.6	49.7	45.8	46	52.5	53.7	55	49.4
3	3	1	1	93.5	93.6	84.5	82.3	89.8	91.3	97.3	87.05	90	94.16
3	3	2	2	96.7	90.7	92.33	86.66	82.4	85.25	82	86.33	96.3	88.75
3	3	3	3	90.66	92.33	95.66	92	83.75	91.65	82.63	72.4	84.26	81.03
4	4	1	1	61.68	61.075	59.025	57.16	54.3	50.44	51.65	51.42	43.82	40.37
4	4	2	3	41.8	44.05	42.82	39.77	35.16	36.02	34.36	32.73	33.05	31.12
4	4	3	2	34.15	34.07	30.93	33.28	34.2	33.43	34.06	33	33.57	34.07
5	6	1	3	87.4	93.2	100.8	102	104	107	104.8	115	94.25	107.75
5	6	2	2	82	67.6	62.5	63.7	59.5	57.5	58	63	55.5	65
5	6	3	1	63.5	73	55.75	50.25	47.5	49.75	47	51.5	52.75	49.75
6	1	1	2	60.75	66.7	54.25	57.25	67.8	69.1	69.6	68.5	70.4	72.5
6	1	2	1	64.4	70.83	67	62.6	53	43.6	49.75	45	44.8	40.1
6	1	3	3	44.1	41.2	41.5	35.9	44.7	46	38.4	40.6	39.6	36.4
7	3	1	1	95	82.2	82	81.5	77.8	80.6	81.8	88.2	87.2	92
7	3	2	2	100.8	102	90.82	86.6	82.4	78.6	78.6	76.2	76.6	79.75
7	3	3	3	81.6	110	118	119.4	114.5	113	102	89.25	73.3	66.5
8	5	1	3	71	65.8	71.6	70.2	67	61.4	61	54.6	53.5	51
8	5	2	1	50.8	47.5	44.8	47.2	47.8	46.6	44.6	47.8	46.6	48.6
8	5	3	2	48	43	40.8	40	45.2	41.8	51	45.4	51	46.8
9	2	1	2	60.2	59	54.4	58	70.8	68.8	70.6	72.8	65.3	78.8
9	2	2	3	80.2	96	68.6	80.6	71.6	64.4	67.4	63.4	43.6	60.8
9	2	3	1	57	48	47	42.3	42.75	39.7	42.2	43	43	42.6
10	4	1	1	43.2	49.6	50.2	39.2	42.8	35.6	35.6	35.5	36.25	36
10	4	2	3	33	37.4	36.4	36.8	39.2	39.8	41.2	40.6	43	42.8
10	4	3	2	46.8	42.6	43.2	41.2	42.8	42.4	42	43.75	41.5	41.25
11	6	1	3	95.6	100.8	106.4	103.6	105.4	127.4	143	104.4	109.4	114.2
11	6	2	2	109.8	101.4	102.2	105	105.4	109.4	102.6	106.2	103.2	98.4
11	6	3	1	94.4	91.4	85.2	83	84	82.2	84.8	87.8	88	84.6
12	5	1	3	36.2	63	63.6	57.6	57.8	54.2	55.2	54.8	52.8	52.6
12	5	2	1	52.8	53	52.2	51.8	47.8	51	49.6	50	46.8	44.8
12	5	3	2	44	42.2	43.8	45.8	45.8	44	44.4	47	41.2	43.8

## Sheet: Aortic Diastolic Pressure (mmHg
No	Order of ventilation trial (1: LTR, 2: LRT, 3: TLR, 4: TRL, 5: RTL, 6: RLT)	Order	Ventilation type (1: Two-lung, 2: Left-lung, 3: Right-lung)	0.5 min	1 min	1.5 min	2 min	2.5 min	3 min	3.5 min	4 min	4.5 min	5 min
1	1	1	2	17.9	15.86	16.18	16	15.6	17.8	18.46	17.75	21.17	19.94
1	1	2	1	24.88	30.97	28.7	27.96	21.96	23.28	21.86	26.3	25.46	26.8
1	1	3	3	21.54	25.3	23.3	21.96	20.28	21.7	21.18	18.42	18.26	17.97
2	2	1	2	17.98	20.86	21.54	18.925	19.8	19.94	21.42	18.03	20.33	18.87
2	2	2	3	17.75	15.47	12.66	13.8	10.3	8.3	6.1	7.4	6	7.1
2	2	3	1	6.4	5.8	5.4	9.4	4.9	6	4.7	6.6	4.9	5.9
3	3	1	1	12.9	13.54	13.85	13.63	13.64	13.86	14.1	15.62	9.75	13.36
3	3	2	2	14.1	15.05	10.66	12.26	14.5	11.22	11.43	11.63	11.4	11.65
3	3	3	3	10.66	11.03	11	9.95	6.275	5.3	6.16	5	6.8	2.6
4	4	1	1	14.76	15.62	15.65	15.38	15.4	14.96	15.57	14.5	14.65	13.95
4	4	2	3	15.6	15.22	13.52	13.32	12.13	11.9	11.1	10.93	11.15	11.77
4	4	3	2	11.8	11.57	12.2	11.35	11.36	11.76	10.4	11.03	11.1	12.22
5	6	1	3	33.4	34	36.16	34.22	39.25	42.82	43.06	43	39.32	39.72
5	6	2	2	32.86	26.5	23.65	25.12	24.02	23.6	23.42	23.5	22.6	24.3
5	6	3	1	24.05	26.92	22.47	20	20.27	19.85	20.17	19.75	19.82	20.12
6	1	1	2	22.05	18.93	18.1	21.85	19.1	18.8	19.8	18.5	15.8	17.4
6	1	2	1	14.2	18.4	17.1	16.8	12.8	13.4	15.1	12.9	13.1	13.4
6	1	3	3	10.6	12.5	11.1	12	9.3	14	13.7	12.7	12.4	12.9
7	3	1	1	36.1	31.44	32.16	33.5	32.68	32.26	34.68	37.48	37.84	41.35
7	3	2	2	47.66	44.67	39.8	36.74	38.24	36.54	36.24	36.5	35.86	36.25
7	3	3	3	39.52	48	52.06	50.12	43.24	46.95	39.25	32.9	29.9	28.47
8	5	1	3	38	39.16	38.82	33.22	30.68	30.48	29.94	28.98	26.01	26.12
8	5	2	1	25.78	26.1	24.55	26	25.9	25.7	26.25	26.44	25.2	24.38
8	5	3	2	27.48	25.66	26.8	26.86	26.04	25.8	26.02	27	26.46	27.22
9	2	1	2	33.56	33.8	31.82	33.1	35.48	35.34	35.88	37.54	41.5	40.5
9	2	2	3	41.8	46.56	48.1	41.72	37.38	35.92	34.78	34.17	26.7	32.35
9	2	3	1	26.56	25.8	28	27.9	30.66	27.8	31.8	30.675	30.675	29.35
10	4	1	1	32.225	34.42	35.52	31.675	34.42	29	28.8	28.82	28.4	27.02
10	4	2	3	26.25	25.05	26.52	26.42	27.02	25.95	27.85	25.62	26.925	26.175
10	4	3	2	26.9	27.2	28.4	28.3	28.22	29.12	28.8	27.15	27.57	26.15
11	6	1	3	46.64	46.44	50.92	46.7	49.38	53.04	65.88	54.94	56.14	56.28
11	6	2	2	51.24	50.06	49.86	51.72	53.1	54.12	53.06	54.32	53.28	49.18
11	6	3	1	47.06	43.36	40.18	39.86	41.26	40.96	41.68	41.7	41.66	42.68
12	5	1	3	19.9	26.82	29.68	32.14	32.78	28.9	21.54	19.24	22.3	16.325
12	5	2	1	20.4	19.96	19.44	19.2	19.92	20.55	19.62	17.78	19.26	18.3
12	5	3	2	18.94	17.52	17.7	17.82	18.12	17.02	18.02	17.56	17.42	16.62

## Sheet: RA Systolic Pressure (mmHg)
No	Order of ventilation trial (1: LTR, 2: LRT, 3: TLR, 4: TRL, 5: RTL, 6: RLT)	Order	Ventilation type (1: Two-lung, 2: Left-lung, 3: Right-lung)	0.5 min	1 min	1.5 min	2 min	2.5 min	3 min	3.5 min	4 min	4.5 min	5 min
1	1	1	2	55.5	97.62	112.36	121.44	133.46	140.66	104.94	115.7	111.65	105.48
1	1	2	1	95.88	86.68	76.1	77.44	64.06	55.48	67.96	62.6	62.9	63.32
1	1	3	3	106.9	110.4	107.35	103.34	99.4	94.58	98.9	94.9	95.3	88.97
2	2	1	2	185.9	220.02	232.62	205	193.9	187.08	161.87	170.5	180.3	166.6
2	2	2	3	186.47	220.25	200.06	193.2	173.6	234.1	225.2	232.7	213.5	219.3
2	2	3	1	250.1	216.8	228.7	208.4	192.5	174.6	164.5	165.1	174.9	145.4
3	3	1	1	136.44	133.44	127	132	136.2	152	152.36	148.5	146	143
3	3	2	2	141.6	134.2	156.33	153.66	148.4	149.05	150.43	150.66	155.1	140
3	3	3	3	123	123.66	123.66	124.5	122.75	120.5	111.76	120.86	131.76	119.23
4	4	1	1	144.06	133.77	133	132.34	131.83	130.98	128.57	126.47	114.6	118.92
4	4	2	3	121.4	105.02	117.45	105.9	101.6	109.05	100.8	104.73	101.52	97.7
4	4	3	2	101.6	101.5	94.8	98.66	91.2	95.66	94.76	100.7	101.12	105.6
5	6	1	3	147.8	142.8	148.2	143.75	148.25	129	137.8	119	111.75	128.25
5	6	2	2	97.8	94.22	89.25	90.7	85.5	89	91	91.3	90.25	91.25
5	6	3	1	98.5	93.75	80.25	84.25	78	80.25	82	84.75	86.75	87.5
6	1	1	2	107.75	96	76.47	80.9	92.7	89.2	51.1	43.5	38.7	33.4
6	1	2	1	44.6	52	57.75	52.3	48.6	49.2	48.5	53	52.8	52.25
6	1	3	3	45.7	45.6	45.5	44.1	46.2	42.6	41.6	43	40.2	38.2
7	3	1	1	109.8	112.6	112.6	101.25	102.4	112.8	102.6	103.2	100	99.25
7	3	2	2	97	90.5	88.36	86.2	86.8	84.2	89	90.8	87	87.5
7	3	3	3	89	98.4	103.8	100.2	90	91.5	88.25	82.5	91.3	92
8	5	1	3	126.4	97.4	111.6	140.2	123.2	120.8	111.4	108.4	108.5	112.98
8	5	2	1	118.2	115.3	119.2	118.4	118.4	113.2	111.4	114.2	113.8	115
8	5	3	2	125	101.6	104.4	96.4	95.8	111.2	111.8	93	95.78	94.8
9	2	1	2	140	142	141.8	134.6	129.2	122.2	123.4	126.4	116	117.6
9	2	2	3	114	122.4	120.2	119.2	117	108.2	104.8	97	90	92.2
9	2	3	1	92.475	112.6	113.5	98.5	90.5	101.25	90.4	72	72	69.4
10	4	1	1	103.8	103.8	97.4	95.2	105.4	112.6	111	116.5	113.25	99.4
10	4	2	3	102	94.8	96.6	97.8	90.4	89.4	91.6	108.8	103.75	96.4
10	4	3	2	119.6	90.6	82.4	88.4	84.1	91.6	92	96.75	82.25	89
11	6	1	3	130.7	137	134.8	133.4	130.8	133.2	140	114.4	119.2	114.4
11	6	2	2	117	108.2	107.8	109.4	111.4	108.2	99.4	102.8	100.5	96.6
11	6	3	1	105.6	102.6	102.82	105.6	108.4	106.4	108	110.2	111.2	109.2
12	5	1	3	112.8	104.6	112.6	101.2	107.2	96.2	98.2	106.6	107	113
12	5	2	1	107	100	95	102	98.6	101	99.4	101	100	96.8
12	5	3	2	95.6	95.62	95.4	95.4	98.4	92.6	94	92	92.4	86.6

## Sheet: RA Diastolic Pressure (mmHg)
No	Order of ventilation trial (1: LTR, 2: LRT, 3: TLR, 4: TRL, 5: RTL, 6: RLT)	Order	Ventilation type (1: Two-lung, 2: Left-lung, 3: Right-lung)	0.5 min	1 min	1.5 min	2 min	2.5 min	3 min	3.5 min	4 min	4.5 min	5 min
1	1	1	2	7.94	7.9	8.08	11.1	10.38	10.3	11.18	12.6	13.12	14.06
1	1	2	1	11.96	13.7	13.1	14.3	13.64	11.92	12.6	11.9	12.5	12.26
1	1	3	3	13.9	14.07	13.47	12.2	12.04	11.42	12.04	10.7	11.22	9.97
2	2	1	2	19.08	20.02	20.24	19.325	20.33	21.02	19.92	18.53	19.2	19.52
2	2	2	3	15.5	17.35	16.66	14	13	12.9	12	14.6	16.2	13.2
2	2	3	1	14.9	16.4	16.3	16.5	17.6	18.1	16.5	18.4	20.3	22.9
3	3	1	1	11.56	10.7	11.25	10.36	11.24	13.5	12.33	13.67	12.05	10.96
3	3	2	2	12.5	12.275	11.33	12.3	12.42	9.82	10.3	11.1	8.4	9.325
3	3	3	3	9.8	10.76	11.36	10.8	8.075	8.55	8.6	8.5	8.03	8.9
4	4	1	1	12.76	11.2	12.45	12.16	12.56	11.84	11.1	10.4	12.12	11.1
4	4	2	3	13	12.42	12.12	11.47	11.86	10.72	10.06	11	10.27	10.62
4	4	3	2	10.2	9.85	10.63	9.7	9.73	10.06	9.53	9.13	8.95	9.1
5	6	1	3	12.58	13.42	10.86	11.25	11.7	12.22	11.36	11.375	11.07	11.4
5	6	2	2	11.72	10.4	10.72	10.32	9.9	10.55	10.77	11	10.9	11.05
5	6	3	1	10.57	10.7	9.75	9.225	9.85	10.72	9.9	9.5	8.7	8.52
6	1	1	2	14.82	12.76	12.5	12.2	13.5	6.2	7.8	8.2	8.8	7.4
6	1	2	1	7.2	8.8	12.8	13.6	12	10.8	12.7	12.8	13.1	11.9
6	1	3	3	7.7	7.9	8.3	9.2	8.2	7.7	7.4	7.7	8.1	7.2
7	3	1	1	18.72	18.6	18.34	18.45	18.2	19.38	20.24	20.46	20.7	20.8
7	3	2	2	19.5	20.32	18.6	18.68	17.48	17.38	17.44	17.84	18.24	16.87
7	3	3	3	17.22	18.3	19.1	20.2	23.06	21.02	21.9	22	17.9	17.57
8	5	1	3	21.88	22.38	21.2	22.7	22.18	20.94	21.34	20.58	20.91	20.72
8	5	2	1	21.02	19.6	19.55	19.825	20.475	21.125	20.4	20.28	20.08	20.02
8	5	3	2	19.86	20.48	20.08	19.46	20.2	21.55	20.34	20.68	20.62	20.54
9	2	1	2	20.34	20.8	21.24	21.68	20.7	21.86	21.8	21.6	23.26	21.7
9	2	2	3	21	22.52	23.5	21.86	19.54	21.28	18.64	19.5	20.72	19.85
9	2	3	1	19.3	17.5	18.6	20.8	20.4	19.6	17.9	18.8	18.225	18.9
10	4	1	1	20.8	22.04	20.94	21.4	20.96	21.43	21.8	20.75	21.475	19.94
10	4	2	3	21.27	20.8	20.82	20.38	19.87	20.275	20.57	19.74	19.55	19.6
10	4	3	2	20.2	19.32	18.1	19.42	18.58	18.95	18.6	18.57	17.8	18.35
11	6	1	3	28.12	30.06	29.24	30.1	29.6	30.1	29.32	28.8	29.5	30
11	6	2	2	30.08	28.76	28.94	29.04	28.32	28.4	27.04	27.5	26.52	28.34
11	6	3	1	28.48	28.68	28.12	27.42	27.54	28.28	27.34	27.82	28.2	27.64
12	5	1	3	14.92	15.44	15.66	15.56	16.06	16.5	16.1	15.88	16.18	13.85
12	5	2	1	15.38	15.86	15	15.16	15.36	14.825	14.68	14.46	15.36	15
12	5	3	2	14.88	15.02	14.98	14.04	14.76	14.38	14.62	13.74	14.22	14.06

## Sheet: CPP (mmHg)
No	Order of ventilation trial (1: LTR, 2: LRT, 3: TLR, 4: TRL, 5: RTL, 6: RLT)	Order	Ventilation type (1: Two-lung, 2: Left-lung, 3: Right-lung)	0.5 min	1 min	1.5 min	2 min	2.5 min	3 min	3.5 min	4 min	4.5 min	5 min
1	1	1	2	9.96	7.96	8.1	4.9	5.22	7.5	7.28	5.15	8.05	5.88
1	1	2	1	12.92	17.27	15.6	13.66	8.32	11.36	9.26	14.4	12.96	14.54
1	1	3	3	7.64	11.23	9.83	9.76	8.24	10.28	9.14	7.72	7.04	8
2	2	1	2	-1.1	0.84	1.3	-0.4	-0.53	-1.08	1.5	-0.5	1.13	-0.65
2	2	2	3	2.25	-1.88	-4	-0.2	-2.7	-4.6	-5.9	-7.2	-10.2	-6.1
2	2	3	1	-8.5	-10.6	-10.9	-7.1	-12.7	-12.1	-11.8	-11.8	-15.4	-17
3	3	1	1	1.34	2.84	2.6	3.27	2.4	0.36	1.77	1.95	-2.3	2.4
3	3	2	2	1.6	2.775	-0.67	-0.04	2.08	1.4	1.13	0.53	3	2.325
3	3	3	3	0.86	0.27	-0.36	-0.85	-1.8	-3.25	-2.44	-3.5	-1.23	-6.3
4	4	1	1	2	4.42	3.2	3.22	2.84	3.12	4.47	4.1	2.53	2.85
4	4	2	3	2.6	2.8	1.4	1.85	0.27	1.18	1.04	-0.07	0.88	1.15
4	4	3	2	1.6	1.72	1.57	1.65	1.63	1.7	0.87	1.9	2.15	3.12
5	6	1	3	20.82	20.58	25.3	22.97	27.55	30.6	31.7	31.625	28.25	28.32
5	6	2	2	21.14	16.1	12.93	14.8	14.12	13.05	12.65	12.5	11.7	13.25
5	6	3	1	13.48	16.22	12.72	10.775	10.42	9.13	10.27	10.25	11.12	11.6
6	1	1	2	7.23	6.17	5.6	9.65	5.6	12.6	12	10.3	7	10
6	1	2	1	7	9.6	4.3	3.2	0.8	2.6	2.4	0.1	0	1.5
6	1	3	3	2.9	4.6	2.8	2.8	1.1	6.3	6.3	5	4.3	5.7
7	3	1	1	17.38	12.84	13.82	15.05	14.48	12.88	14.44	17.02	17.14	20.55
7	3	2	2	28.16	24.35	21.2	18.06	20.76	19.16	18.8	18.66	17.62	19.38
7	3	3	3	22.3	29.7	32.96	29.92	20.18	25.93	17.35	10.9	12	10.9
8	5	1	3	16.12	16.78	17.62	10.52	8.5	9.54	8.6	8.4	5.1	5.4
8	5	2	1	4.76	6.5	5	6.175	5.425	4.575	5.85	6.16	5.12	4.36
8	5	3	2	7.62	5.18	6.72	7.4	5.84	4.25	5.68	6.32	5.84	6.68
9	2	1	2	13.22	13	10.58	11.42	14.78	13.48	14.08	15.94	18.24	18.8
9	2	2	3	20.8	24.04	24.6	19.86	17.84	14.64	16.14	14.67	5.98	12.5
9	2	3	1	7.26	8.3	9.4	7.1	10.26	8.2	13.9	11.875	12.45	10.45
10	4	1	1	11.425	12.38	14.58	10.275	13.46	7.57	7	8.07	6.925	7.08
10	4	2	3	4.98	4.25	5.7	6.04	7.15	5.675	7.28	5.88	7.375	6.575
10	4	3	2	6.7	7.88	10.3	8.88	9.64	10.17	10.2	8.58	9.77	7.8
11	6	1	3	18.52	16.38	21.68	16.6	19.78	22.94	36.56	26.14	26.64	26.28
11	6	2	2	21.16	21.3	20.92	22.68	24.78	25.72	26.02	26.82	26.76	20.84
11	6	3	1	18.58	14.68	12.06	12.44	13.72	12.68	14.34	13.88	13.46	15.04
12	5	1	3	4.98	11.38	14.02	16.58	16.72	12.4	5.44	3.36	6.12	2.475
12	5	2	1	5.02	4.1	4.44	4.04	4.56	5.725	4.94	3.32	3.9	3.3
12	5	3	2	4.06	2.5	2.72	3.78	3.36	2.64	3.4	3.82	3.2	2.56

## Sheet: ETCO2 (mmHg)
No	Order of ventilation trial (1: LTR, 2: LRT, 3: TLR, 4: TRL, 5: RTL, 6: RLT)	Order	Ventilation type (1: Two-lung, 2: Left-lung, 3: Right-lung)	0.5 min	1 min	1.5 min	2 min	2.5 min	3 min	3.5 min	4 min	4.5 min	5 min
1	1	1	2	26	21	26.75	25	24.5	27	28.25	28.25	28.5	28.75
1	1	2	1	37	28.25	22.5	25	22.25	21	22	22.5	20.75	23.75
1	1	3	3	20	19.5	20	20.75	20.5	20	19.5	20.25	19.25	19.25
2	2	1	2	20.25	19.25	25.5	26	26.5	28	23.25	26.25	23.25	25
2	2	2	3	26.3333	15.5	14.5	15.25	15.75	15.75	13.25	11.5	13	13.25
2	2	3	1	31	20.75	18.75	18	19.75	19.25	17.75	16.5	18	18.5
3	3	1	1	15	20	20.5	20.25	18.75	20.75	20.25	22	20.5	20
3	3	2	2	33.3	27	25.75	26.5	26.25	26	26	26.25	26.25	26.75
3	3	3	3	34	16.25	11	10.5	12.25	12.5	12.75	11.5	11.5	10.75
4	4	1	1	23	25.25	23.75	24.5	24.25	24.25	23.5	23.5	23	24.25
4	4	2	3	21.5	19.25	18.5	19.25	17.5	17.75	17.25	20	18.25	16.5
4	4	3	2	36.6667	21.5	19.75	20.75	21	20.75	20.75	22.25	22	22
5	6	1	3	30.5	26	25.5	25.25	26.5	24.75	23.5	25	23.5	22.25
5	6	2	2	35.5	27	21.75	20.75	19.5	19.75	20.5	20.25	21.75	21.75
5	6	3	1	43	30.75	21.25	17.5	17.75	15.5	18	18.5	19	18.75
6	1	1	2	61	59.25	56.75	40.5	51.6667	52.5	53	42	37.75	32.25
6	1	2	1	38.5	38	33.5	30	30.75	30	25.25	26.75	26.25	24.5
6	1	3	3	15.3333	12	10	10	9.5	9.25	10	9.25	8.25	8.5
7	3	1	1	33.3333	35	30.25	30.75	29.75	29.75	30.75	30	28.25	30
7	3	2	2	40.5	33.75	30.5	29	28.75	28.5	29.25	29.5	28.5	28.5
7	3	3	3	29.5	23.25	18.25	15.75	12.25	11.5	10.75	10.75	13.25	15.5
8	5	1	3	23.5	20.75	21.5	23.25	21.75	21.75	20	21.25	23.25	23
8	5	2	1	33.5	26.5	26.5	23.5	24.25	24	23.25	21.25	21.25	21.25
8	5	3	2	33.5	31.5	29.75	30	29.75	28.5	27.5	28.25	26.5	27
9	2	1	2	28.5	27.5	27.5	26	27.25	27.5	27.75	27.5	29	27.75
9	2	2	3	33.5	23.25	18.5	17.25	16.25	14.5	13.75	14.25	13.25	14
9	2	3	1	34	26.75	19	22	20.75	18.5	21.5	20.75	17.5	15.25
10	4	1	1	21	19.75	20.5	21.5	20	19.25	20.5	19.5	19.75	17.5
10	4	2	3	5	8	5.75	5.5	6.25	8	8.75	9	8	8.5
10	4	3	2	24.3333	18.25	18.75	18	17.75	17.25	17.25	17	17	16.75
11	6	1	3	25	22.5	22.25	21.5	21.75	22	22.75	20.5	17.5	18
11	6	2	2	28.3333	22.5	24.5	25	26	26.75	28	27	25.25	25
11	6	3	1	39	26	19	20.25	20.25	21.5	23.5	23	20.5	21.25
12	5	1	3	22.5	20.75	20.25	22.25	25.25	25.5	24.5	24.75	21.25	20.75
12	5	2	1	30.5	35	29.5	28	27.5	27.5	28.75	25.25	24.5	27
12	5	3	2	34.5	31.75	29.5	28.75	29.75	29.5	28.5	28.75	29	28

## Sheet: CBF (mlmin)
No	Order of ventilation trial (1: LTR, 2: LRT, 3: TLR, 4: TRL, 5: RTL, 6: RLT)	Order	Ventilation type (1: Two-lung, 2: Left-lung, 3: Right-lung)	0.5 min	1 min	1.5 min	2 min	2.5 min	3 min	3.5 min	4 min	4.5 min	5 min
1	1	1	2	22	23.5	22.75	21.25	21.75	24.25	25.5	26.5	26.25	27.5
1	1	2	1	27.25	30	26.25	24.25	23	20.75	22.25	20.75	20.75	19.75
1	1	3	3	21	19.75	21.75	21.5	20.25	18.5	18.75	18.5	17.5	17.5
2	2	1	2	24	37	41.25	45.75	47.5	49.5	47.25	40.5	44.75	40.75
2	2	2	3	45	53.5	59	59.3333	55	50.75	45	47	43.25	38
2	2	3	1	29	26.75	26.25	21.5	21	20	19.25	19	17.75	18.5
3	3	1	1	33.5	33	34.3333	29.3333	31.75	34	31.5	28.5	28.5	25.5
3	3	2	2	26	25.5	23.75	22	19.25	21.75	19.75	18.5	19.25	19.75
3	3	3	3	12	12.5	11.25	16.25	15.75	15.25	16	13	12.5	12
4	4	1	1	42.5	40.25	39.75	39.5	41.75	40.25	39	40.5	40.25	38.75
4	4	2	3	39.5	36	37	38	38.25	39.25	40.75	40.5	41.25	42
4	4	3	2	43.25	42.5	40.75	40	40.5	41.25	41.75	45.25	44.75	44.75
5	6	1	3	51	54	56.5	57.25	58.75	54.5	54	49.25	42.25	42
5	6	2	2	33.5	28	25.5	22.75	21.5	20	20.5	19	19.75	19.5
5	6	3	1	19	19.5	21	18.25	17.75	18.5	18.5	16.5	19.75	19.25
6	1	1	2	22	26	21.75	20.5	19.25	18	16	14.75	10	10
6	1	2	1	9.25	10.5	8.25	6.75	9	11	7.25	7.5	5.5	6.5
6	1	3	3	8.25	8	6.75	4	6	4.5	4.25	3	4.75	5.5
7	3	1	1	26.75	25	24.75	24	23	24.75	24.25	24	25.25	23.25
7	3	2	2	25	23	23.5	23.5	21.75	21.75	21.5	21.75	20.25	20.75
7	3	3	3	20.75	19.75	18.5	17	16.5	17	19.25	21	24.25	22.75
8	5	1	3	44.5	51.25	48	37.5	43	42	43	38.25	33	29.25
8	5	2	1	29.25	30.5	32.5	28.75	28.5	30	29.5	30.5	30.25	32
8	5	3	2	31.5	30.75	29.75	27.75	26.5	24.75	24	24.75	26.25	24.75
9	2	1	2	55.75	46	39.75	41.75	41	39	36.5	35.5	39.75	35.25
9	2	2	3	36	33.5	35.75	35.25	34.5	36.25	32.75	35.5	35.75	31.5
9	2	3	1	35.25	35	33.75	28	24.5	24.75	26.75	23	20.5	23.25
10	4	1	1	15.75	14.75	15.5	12.75	12.75	12	7.25	6.25	3.75	3.5
10	4	2	3	4.25	5.5	6.25	5	8.5	11.25	6	20	15.25	14.5
10	4	3	2	15.75	13.25	12.25	14	14.75	16.25	14.75	14	17.5	15.5
11	6	1	3	35.25	41	43.25	43.75	45.75	47.75	49.25	40	35.5	34.75
11	6	2	2	32.5	28.75	27.25	28.75	29.25	31.25	27.25	27	26.5	25.25
11	6	3	1	21	19.25	17.25	15.5	15.25	14.25	16.25	15	15.75	16
12	5	1	3	26.5	30.5	31.75	31	31	31.25	32	33	35.25	35.5
12	5	2	1	38	38	36	34.75	35	34.5	34.5	32.25	35.25	34.5
12	5	3	2	36	37	36.5	36.5	36.5	34.25	34.5	31.75	32	31.5
